# Supplementary material for: Comprehensive Characterization and In Vitro Functionality Study of Small Extracellular Vesicles Isolated by Different Purification Methods from Mesenchymal Stem Cell Cultures
Source: Int J Mol Sci. 2025 Oct 30;26(21):10602. doi: 10.3390/ijms262110602 (PMC12608249; doi:10.3390/ijms262110602)
Supplement: Supplementary file 1 [file ijms-26-10602-s001.zip]

Archive with 1 entries (1 files):
- ijms-3935946-supplementary.pdf
